# Supplementary material for: Crystal structures of the human neurokinin 1 receptor in complex with clinically used antagonists
Source: Nat Commun. 2019 Jan 3;10:17. doi: 10.1038/s41467-018-07939-8 (PMC6318301; doi:10.1038/s41467-018-07939-8)
Supplement: Supplementary file 4 — Source Data [file 41467_2018_7939_MOESM4_ESM.xlsx]

## Sheet: Figure2_SourceData
	DpKi of CP-99,994
	Q165A	Q165E	Q165D	E193A	E193K	H197A	H197F	F264W
	-2.349	-2.113	n.b.	-0.612	-0.93	-0.526	-0.516	-1.399
	-2.592	-2.262	n.b.	-0.801	-0.257	-0.624	-0.418	-1.616
	-2.598	-2.07	n.b.	-0.869	-0.888	-0.631	-0.289	-1.47
	-2.66	-2.01		-0.39	-0.633	-0.418	-0.112	-1.221
	-2.482	-2.109		-0.51	-0.508	-0.574	-0.434	-1.223
	DpKi aprepitant
	Q165A	Q165E	Q165D	E193A	E193K	H197A	H197F	F264W
	-0.67	-0.963	-0.185	0.677	-0.296	0.31	0.474	-0.198
	-1.049	-0.285	-0.43	0.037	0.153	-0.303	0.617	-0.593
	-0.67	-0.963	-0.68	-0.185	0.886	1.098	0.677	-0.296
	-0.677	-0.264		-0.031	-0.161	-0.308	0.699	-0.592
	-0.415	0.28		0.233	0.075	-0.212	0.793	-0.328
	DpKi netupitant
	Q165A	Q165E	Q165D	E193A	E193K	H197A	H197F	F264W
	-0.849	-0.365	-0.181	-0.152	-0.478	-0.258	0.772	-0.787
	-0.687	-0.672	0.064	-0.006	-0.177	-0.387	0.617	-0.49
	-0.71	0.168	-0.71	-0.044	-0.192	-0.367	0.69	-0.542
	-0.792	-0.287		0.136	-0.351	-0.216	1.062	-0.545
	-0.489	0.16		0.187	-0.103	-0.18	0.915	-0.404
	n.b., no binding

## Sheet: SupplTable1_SourceData
	Ki of CP-99,994 (M)
	WT	Q165A	Q165E	Q165D	E193A	E193K	H197A	H197F	F264W	NK1R-y04	NK1RXTAL
	4.42795e-10	9.89233e-08	5.74726e-08	n.b.	1.81118e-09	3.76548e-09	1.48585e-09	1.45392e-09	1.10909e-08	3.15052e-09	3.78429e-09
	3.38346e-10	1.32165e-07	6.19206e-08	n.b.	2.1389e-09	6.10819e-10	1.42231e-09	8.86544e-10	1.39853e-08	3.10455e-09	4.20381e-09
	3.27613e-10	1.29712e-07	3.85e-08	n.b.	2.4223e-09	2.53192e-09	1.40113e-09	6.36785e-10	9.66316e-09	2.32455e-09	4.94389e-09
	6.60593e-10	3.01977e-07	6.76459e-08		1.62278e-09	2.83435e-09	1.72838e-09	8.5455e-10	1.09817e-08
	8.27868e-10	2.51313e-07	1.06357e-07		2.67877e-09	2.66712e-09	3.10515e-09	2.24965e-09	1.38408e-08
	Ki of aprepitant (M)
	WT	Q165A	Q165E	Q165D	E193A	E193K	H197A	H197F	F264W	NK1R-y04	NK1RXTAL
	9.54044e-10	8.14516e-09	1.34851e-09	3.45483e-10	6.55761e-10	1.34455e-09	1.07388e-09	9.00219e-11	3.5924e-09	4.28939e-10	1.0752e-08
	6.62556e-10	7.42426e-09	1.27849e-09	1.15395e-10	6.0874e-10	4.65936e-10	1.33017e-09	1.59893e-10	2.59752e-09	1.05699e-09	9.53338e-09
	6.58891e-10	3.24505e-09	1.00148e-09	3.01231e-10	1.52e-08	1.12182e-09	1.19673e-09	1.68433e-10	2.99096e-09	6.42399e-10	9.12938e-09
	1.10614e-09	5.26156e-09	2.02982e-09		1.1893e-09	1.60377e-09	2.25049e-09	2.2112e-10	4.31863e-09
	1.62301e-09	4.21726e-09	8.5262e-10		9.50078e-10	1.36578e-09	2.6434e-09	2.61371e-10	3.4542e-09
	Ki of netupitant (M)
	WT	Q165A	Q165E	Q165D	E193A	E193K	H197A	H197F	F264W	NK1R-y04	NK1RXTAL
	7.32451e-10	5.4518e-09	1.64535e-09	4.24585e-09	4.26356e-10	6.74136e-10	2.37546e-09	2.82528e-10	4.57951e-09	9.73821e-10	1.47453e-08
	7.46063e-10	4.009e-09	3.19424e-09	2.64039e-09	7.52337e-10	1.46299e-09	7.03636e-09	1.31769e-09	3.19367e-09	7.5119e-10	1.51859e-08
	5.24338e-10	2.85356e-09	1.39784e-09	3.1204e-09	3.08724e-10	7.3112e-10	6.95693e-09	9.96201e-10	2.96769e-09	8.12301e-10	1.4973e-08
	9.93834e-10	7.3792e-09	1.6449e-09		9.68918e-10	1.19966e-09	1.34182e-08	8.5455e-10	4.50195e-09
	1.60862e-09	4.0901e-09	2.29846e-09		1.33622e-09	1.39371e-09	1.60765e-08	3.34647e-09	4.10006e-09
	n.b., no binding
